# Supplementary material for: Signatures of copy number alterations in human cancer
Source: Nature. 2022 Jun 15;606(7916):984–91. doi: 10.1038/s41586-022-04738-6 (PMC9242861; doi:10.1038/s41586-022-04738-6)
Supplement: Supplementary file 3 — ASCAT copy number profiles and copy number summary vectors for SNP6, WGS and WES data. Includes abbreviations for TCGA cancer types. [file 41586_2022_4738_MOESM3_ESM.xlsx]

## Sheet: TCGA abbreviations
Abbreviation

## Sheet: TCGA ASCAT profiles
sample

## Sheet: TCGA ASCAT fits
name

## Sheet: PCAWG WGS input matrix
CNclass

## Sheet: TCGA exome input matrix
CNclass

## Sheet: TCGA SNP6 input matrix
CNclass
