# Supplementary material for: Signatures of copy number alterations in human cancer
Source: Nature. 2022 Jun 15;606(7916):984–91. doi: 10.1038/s41586-022-04738-6 (PMC9242861; doi:10.1038/s41586-022-04738-6)
Supplement: Supplementary file 4 — Identified copy number signature definitions and their attributions across TCGA. [file 41586_2022_4738_MOESM4_ESM.xlsx]

## Sheet: All matrix deconv sigs
CNclass

## Sheet: Pancan sig definitions
CNclass

## Sheet: Pancan sig attributions
Sample

## Sheet: In out cosine similarities
Sample

## Sheet: WGS signatures
CNclass

## Sheet: Exome signatures
CNclass

## Sheet: ABSOLUTE inputs
CNclass

## Sheet: ABSOLUTE signatures
CNclass
