# Supplementary material for: Signatures of copy number alterations in human cancer
Source: Nature. 2022 Jun 15;606(7916):984–91. doi: 10.1038/s41586-022-04738-6 (PMC9242861; doi:10.1038/s41586-022-04738-6)
Supplement: Supplementary file 5 — Ploidy-association data and results, including copy number profiles and TCGA signature attributions from RRBS sequencing of a ploidy-sorted sarcoma, association results with genome doubling and ploidy. [file 41586_2022_4738_MOESM5_ESM.xlsx]

## Sheet: RRBS CN profiles
sample

## Sheet: RRBS CN summaries
CNclass

## Sheet: RRBS de novo sigs
MutationType

## Sheet: RRBS TCGA sig attribs.
Samples

## Sheet: Genome doubling estimates
Sample

## Sheet: Sig GDsig cosines
GDsig

## Sheet: Ploidy sim sig attributions
Sample

## Sheet: Aneuploidy recurrence
chr
