# Supplementary material for: Signatures of copy number alterations in human cancer
Source: Nature. 2022 Jun 15;606(7916):984–91. doi: 10.1038/s41586-022-04738-6 (PMC9242861; doi:10.1038/s41586-022-04738-6)
Supplement: Supplementary file 6 — Median attributions and proportion of samples attributed to each signature for each cancer type in TCGA. [file 41586_2022_4738_MOESM6_ESM.xlsx]

## Sheet: Median attributions
CNsig

## Sheet: Proportion attributed
CNsig
