# Supplementary material for: Signatures of copy number alterations in human cancer
Source: Nature. 2022 Jun 15;606(7916):984–91. doi: 10.1038/s41586-022-04738-6 (PMC9242861; doi:10.1038/s41586-022-04738-6)
Supplement: Supplementary file 7 — Chromothripsis-related association results, survival-association results and mapping recurrence of CN8. [file 41586_2022_4738_MOESM7_ESM.xlsx]

## Sheet: Rearrangement phenomena assocs.
rearr

## Sheet: Chromothripsis associations
CNsig

## Sheet: Chromothrip sim sig attribs
Sample

## Sheet: Logrank - tumour specific
Cancer

## Sheet: CN8 recurrence
chr
