# Supplementary material for: Signatures of copy number alterations in human cancer
Source: Nature. 2022 Jun 15;606(7916):984–91. doi: 10.1038/s41586-022-04738-6 (PMC9242861; doi:10.1038/s41586-022-04738-6)
Supplement: Supplementary file 8 — fLOH and cLOH signature mapping recurrence and input copy number profiles, copy number summaries and TCGA copy number signature attributions for single-cell sequencing data. [file 41586_2022_4738_MOESM8_ESM.xlsx]

## Sheet: fLOH mapping
chr

## Sheet: cLOH mapping
chr

## Sheet: USARCsc CN profiles
chr

## Sheet: USARCsc CN inputs
CNclass

## Sheet: USARCsc TCGA attribs.
CNclass
