# Supplementary material for: Signatures of copy number alterations in human cancer
Source: Nature. 2022 Jun 15;606(7916):984–91. doi: 10.1038/s41586-022-04738-6 (PMC9242861; doi:10.1038/s41586-022-04738-6)
Supplement: Supplementary file 9 — Associations related to HR deficiency, including associations with SBS/indel signatures and hypoxia. [file 41586_2022_4738_MOESM9_ESM.xlsx]

## Sheet: TDP associations
CNsig

## Sheet: HR pathway loss
Sample

## Sheet: scarHRD scores
sample

## Sheet: scarHRD assocs. 42 thresh
CNS

## Sheet: scarHRD assocs. 63 thresh
CNS

## Sheet: scarHRD assocs. wilcox
CNS

## Sheet: SBS_ID exome assocs
SBS

## Sheet: SBS_ID WGS assocs
SBS

## Sheet: CN17 mapping correlation-LOH
Pearsons

## Sheet: CN17 mapping correlation-het
Pearsons

[truncated: 4 more sheets: CN17 recurrence BRCA OV UCS, CN17 recurrence SARC, CN17 recurrence other enriched, Hypoxia assocs]
