# Supplementary material for: Signatures of copy number alterations in human cancer
Source: Nature. 2022 Jun 15;606(7916):984–91. doi: 10.1038/s41586-022-04738-6 (PMC9242861; doi:10.1038/s41586-022-04738-6)
Supplement: Supplementary file 10 — Associations with driver gene alterations, Li–Fraumeni data inputs and outputs, RPE1 TP53 mutant cell line data inputs and outputs. [file 41586_2022_4738_MOESM10_ESM.xlsx]

## Sheet: SNV_indel driver gene assocs
tumour

## Sheet: Driver gene_Shannon assocs
Coefficient

## Sheet: Li-Fraumeni CN profiles
sample

## Sheet: Li-Fraumeni CN summaries
Mutation Types

## Sheet: Li-Fraumeni TCGA attribs.
CNS

## Sheet: RPE1 TP53mut CN profiles
chr

## Sheet: RPE1 TP53mut CN summaries
CNclass

## Sheet: RPE1 TP53mut TCGA attribs.
CNS

## Sheet: HNSC HPV assocs
CNS

## Sheet: CN driver gene assocs
tumour

[truncated: 6 more sheets: Ethnicity assocs - Asian, Ethnicity assocs - Black, Alcohol assocs, Sex assocs, Smoking assocs, Age at diagnosis assocs]
